# Supplementary material for: Developing a multiplex loop-mediated isothermal amplification assay (LAMP) to determine severe fever with thrombocytopenia syndrome (SFTS) and scrub typhus
Source: PLoS One. 2022 Feb 16;17(2):e0262302. doi: 10.1371/journal.pone.0262302 (PMC8849512; doi:10.1371/journal.pone.0262302)
Supplement: S1 File — (XLSX) [file pone.0262302.s002.xlsx]

## Sheet: LOD test 1
	Tsutsugamushi Plasmid	CY5 (TSUTSU)			FAM (SFTS)		CY5 (TSUTSU)		HEX (IC)				SFTS Plasmid	FAM (SFTS)			FAM (SFTS)		CY5 (TSUTSU)		HEX (IC)
	(copies/ul)	CT	RFU		CT	RFU	CT	RFU	CT	RFU			(copies/ul)	CT	RFU		CT	RFU	CT	RFU	CT	RFU
	1x10⁶	8.13	6067		N/A	-8.32	8.2	7414	N/A	-4.81			1x10⁶	7.95	15015		10.47	17136	N/A	-39.1	N/A	71.7
	1x10⁵	8.24	7241		N/A	-8.11	9.27	7844	N/A	126			1x10⁵	9.44	17660		13.37	17571	N/A	241	N/A	75.8
	1x10⁴	10.21	7166		N/A	-7.79	10.52	7891	N/A	-7.44			1x10⁴	10.16	16679		13.73	16776	N/A	290	N/A	73.3
	1x10³	12.36	6937		N/A	-1.47	11.08	7916	N/A	-6.33			1x10³	11.99	17024		15.21	17525	N/A	318	N/A	66
	1x10²	12.38	7325		N/A	-2.59	12.16	8032	N/A	-6			1x10²	18.26	17065		18.84	16794	N/A	297	N/A	45.1
	1x10¹	16.71	6604		N/A	-10.1	13.71	7849	N/A	-5.53			1x10¹	N/A	182		N/A	8.39	N/A	7.55	N/A	-0.348
	1x10⁰	17.22	6858		N/A	0.334	24.31	7628	N/A	2.33			1x10⁰	N/A	124		N/A	2.35	N/A	-1.77	N/A	3.61
	DW	N/A	12.4		N/A	23.1	N/A	22.6	N/A	3.96			DW	N/A	359		N/A	17.9	N/A	15.5	N/A	3.45
		CY5 (TSUTSU)			FAM (SFTS)		CY5 (TSUTSU)		HEX (IC)					FAM (SFTS)			FAM (SFTS)		CY5 (TSUTSU)		HEX (IC)
	(copies/ul)	CT	RFU		CT	RFU	CT	RFU	CT	RFU			(copies/ul)	CT	RFU		CT	RFU	CT	RFU	CT	RFU
	1x10⁶	6.18	2702		N/A	-19.6	8.15	4284	N/A	-6.11			1x10⁶	7.39	18221		7.57	24659	N/A	0.439	N/A	0.197
	1x10⁵	7.78	2705		N/A	-32.6	9.3	5425	N/A	-5.95			1x10⁵	9.28	18263		9.11	22219	N/A	-6.68	N/A	1.03
	1x10⁴	9.82	3071		N/A	-35.1	13.01	5050	N/A	-6.44			1x10⁴	10.31	18525		10.53	22751	N/A	9.19	N/A	-0.408
	1x10³	9.67	3094		N/A	-38.4	12.33	4972	N/A	30			1x10³	16.04	17658		11.3	23108	N/A	-23.1	N/A	-0.756
	1x10²	11.15	3024		N/A	39.6	13.38	4228	N/A	-8.81			1x10²	19.17	18162		17.26	24813	N/A	22.6	N/A	-0.217
	1x10¹	11.92	2872		N/A	44.7	16.1	5031	N/A	-5.73			1x10¹	N/A	16.4		N/A	19.2	N/A	-40.3	N/A	0.0527
	1x10⁰	19.44	2853		N/A	127	19.15	5226	N/A	-2.74			1x10⁰	N/A	22.6		N/A	22.1	N/A	81.8	N/A	0.292
	DW	N/A	58.1		N/A	3.67	N/A	26.2	N/A	4.85			DW	N/A	17.5		N/A	278	N/A	66.1	N/A	-0.467
		CY5 (TSUTSU)			FAM (SFTS)		CY5 (TSUTSU)		HEX (IC)					FAM (SFTS)			FAM (SFTS)		CY5 (TSUTSU)		HEX (IC)
	(copies/ul)	CT	RFU		CT	RFU	CT	RFU	CT	RFU			(copies/ul)	CT	RFU		CT	RFU	CT	RFU	CT	RFU
	1x10⁶	6.09	3050		N/A	49.7	8.04	4024	N/A	-5.01			1x10⁶	7.52	19507		7.55	22883	N/A	3.39	N/A	391
	1x10⁵	7.82	2738		N/A	74.9	9.91	4718	N/A	-6.66			1x10⁵	9.44	17604		9.25	22598	N/A	5.13	N/A	555
	1x10⁴	9.07	3023		N/A	88.5	12.36	5298	N/A	22.6			1x10⁴	10.05	17711		10.66	23291	N/A	-23.9	N/A	461
	1x10³	10.42	3023		N/A	89.4	12.25	5247	N/A	53.1			1x10³	12.04	18599		11.6	22861	N/A	-26.8	N/A	463
	1x10²	12.25	2764		N/A	35.5	13.17	5088	N/A	33.8			1x10²	15.3	19184		26.54	24277	N/A	289	N/A	488
	1x10¹	16.43	2769		N/A	75.9	16.06	5097	N/A	-6.92			1x10¹	N/A	364		N/A	-4.58	N/A	-0.751	N/A	1.47
	1x10⁰	18.81	2841		N/A	87	21.02	4911	N/A	-2.23			1x10⁰	N/A	22.2		N/A	125	N/A	245	N/A	131
	DW	N/A	58.1		N/A	3.67	N/A	26.2	N/A	4.85			DW	N/A	28.1		N/A	-2.54	N/A	0.56	N/A	-0.679

## Sheet: LOD test 2
					[1-6] 20211207_093558_CT012205_62C 45X																		[7-13] 20211207_135302_CT035606_62__45CYCLE																						[4-13] 20211207_125455_CT012205_62C_45X
	SFTS				다혜T			다혜T			다혜T			다혜T			다혜T			다혜T			다혜T			다혜T			다혜T			다혜T				영란T	20211207-1		영란T	20211207-2		영란T	20211207-3		다혜T			다혜T
	고석* 검체 10-2			Monoplex	1			2			3			4			5			6			7			8			9			10			Multiplex	1			2			3			4			5
					FAM (SFTS)			FAM (SFTS)			FAM (SFTS)			FAM (SFTS)			FAM (SFTS)			FAM (SFTS)			FAM (SFTS)			FAM (SFTS)			FAM (SFTS)			FAM (SFTS)				FAM (SFTS)			FAM (SFTS)			FAM (SFTS)			FAM (SFTS)			FAM (SFTS)
					CT	RFU		CT	RFU		CT	RFU		CT	RFU		CT	RFU		CT	RFU		CT	RFU		CT	RFU		CT	RFU		CT	RFU			CT	RFU		CT	RFU		CT	RFU		CT	RFU		CT	RFU
				28배희석	9.24	12710		9.15	13067		9.33	12384		9.32	11707		9.38	11411		9.26	11192		9.3	15588		8.73	17740		9.16	16079		8.84	16617		28배희석	14.17	21210		13.04	22845		13.76	22768		11.48	12518		12.72	13601
				29배희석	9.77	12984		9.56	12047		9.51	12862		10.09	12024		10.06	11612		10.04	12603		10.19	16204		9.37	17549		9.23	16221		9.21	16010		29배희석	12.64	21050		14.67	25362		15.62	24956		13.57	12419		14.02	13028
				210배희석	10.63	12898		10.94	11798		9.98	11388		11.38	11522		9.84	11358		10.5	11678		10.33	15578		9.67	15129		11.05	15803		10.81	16382		210배희석	16.68	22510		16.75	23926		N/A	-353		36.93	1732		18.3	12523
				211배희석	11.29	12186		11.14	11961		11.2	12055		11.31	11509		13.55	10454		12.16	11640		10.98	16013		14.18	15552		10.92	16580		10.76	15927		211배희석	17.21	22871		19.11	23196		N/A	57.2		N/A	9.65		14.73	12385
				212배희석	15.68	11704		13.01	12487		14.8	11615		13.12	8549		11.84	11649		11.23	12423		11.6	17373		14.98	18639		13.85	17958		14.03	17970		212배희석	N/A	9.16		N/A	131		N/A	45.8		N/A	56.6		12.09	12649
				213배희석	N/A	307		10.39	10923		29.54	9472		N/A	12		N/A	17.2		13.44	11295		11.5	18740		12.88	18789		23.43	11904		N/A	24.8		213배희석	N/A	601		N/A	602		N/A	557		N/A	11.3		N/A	31.9
				214배희석	N/A	6.41		N/A	15.7		N/A	9.83		N/A	21.8		N/A	13.9		N/A	15.9		N/A	17.8		14.22	20238		N/A	4.62		N/A	18.9		214배희석	N/A	379		N/A	45.5		N/A	24.8		N/A	87.6		N/A	9.11
				215배희석	N/A	13.4		N/A	18.9		N/A	11.4		N/A	5.12		N/A	-5		N/A	-3.6		N/A	18.3		N/A	-2.9		N/A	22.8		N/A	3.37		215배희석	N/A	29.8		N/A	31.7		N/A	598		N/A	-5.82		N/A	11.2
														[14-20] 20211207_152557_CT028467_62C_45X																															[14-20] 20211208_090831_CT028467_62C_45X
					다혜T			다혜T			다혜T			다혜T			다혜T			다혜T			다혜T			다혜T			다혜T			다혜T				다혜T			다혜T			다혜T			다혜T			다혜T
					11			12			13			14			15			16			17			18			19			20				11			12			13			14			15
					FAM (SFTS)			FAM (SFTS)			FAM (SFTS)			FAM (SFTS)			FAM (SFTS)			FAM (SFTS)			FAM (SFTS)			FAM (SFTS)			FAM (SFTS)			FAM (SFTS)				FAM (SFTS)			FAM (SFTS)			FAM (SFTS)			FAM (SFTS)			FAM (SFTS)
					CT	RFU		CT	RFU		CT	RFU		CT	RFU		CT	RFU		CT	RFU		CT	RFU		CT	RFU		CT	RFU		CT	RFU			CT	RFU		CT	RFU		CT	RFU		CT	RFU		CT	RFU
				28배희석	8.83	16378		9.15	16458		8.9	15740		9.76	14145		9.17	14820		8.88	15489		9.14	16165		9.25	14448		9.92	12998		10.13	11747		28배희석	12.33	13030		12.33	10912		12.27	12715		14.26	26728		15.11	26442
				29배희석	9.87	16349		10.15	15156		10.14	15537		9.66	13174		10.29	16795		10.09	14479		10.08	15185		9.65	14181		10.48	13831		9.19	15449		29배희석	15.26	13201		12.51	10958		14.18	11304		14.56	25931		30.17	23014
				210배희석	9.22	16402		10.43	16853		10.38	17023		11.31	13654		10.36	16365		10.01	15387		9.44	14418		10.75	14928		10.18	15262		11.63	14486		210배희석	15.5	13652		17.06	11318		15.45	10733		12.88	24209		33.17	13731
				211배희석	11.18	16490		11.03	15469		10.26	15885		12.65	14409		11.2	14410		11.75	13654		9.73	14784		11.25	14288		12.04	14173		10.55	15019		211배희석	12.02	11673		38.86	6075		N/A	20.5		17.74	28033		N/A	-43.9
				212배희석	13.15	18089		10.19	18800		11.34	19423		16.5	15148		12.04	17707		12.35	15707		12.11	17658		11.86	16859		10.23	16759		25.17	15015		212배희석	15.55	3864		N/A	18.3		N/A	94		N/A	4.51		N/A	759
				213배희석	11.26	19558		12.21	19149		N/A	24.2		21.26	5163		N/A	19.5		15.68	18223		10.92	15393		23.13	9503		20.37	16068		N/A	17.6		213배희석	N/A	17.7		N/A	68.8		N/A	26.5		N/A	655		N/A	0.366
				214배희석	N/A	17.8		19.42	20655		N/A	14.9		12.36	15338		N/A	5.82		12.53	15623		N/A	30.5		N/A	22.7		N/A	20		N/A	25.7		214배희석	N/A	24.3		N/A	8.12		N/A	18.7		N/A	-1.71		N/A	-1.86
				215배희석	N/A	27.7		N/A	18		N/A	24.5		22.34	15814		N/A	13.9		N/A	28.8		N/A	19.8		N/A	29.2		N/A	12		N/A	-7.39		215배희석	N/A	42.2		N/A	49		N/A	7.07		N/A	-4.22		N/A	-4.08
	TSUTSU				영란T	20211206-1		영란T	20211206-2		영란T	20211206-3		영란T	20211207-2		영란T	20211207-2		영란T	20211207-2		영란T	20211207-2		영란T	20211207-2		영란T	20211207-2		영란T	20211207-3			영란T	20211206-1		영란T	20211206-2		영란T	20211206-3		영란T	20211207-1		영란T	20211207-2
	원검체(박기*)			Monoplex	1			2			3			4			5			6			7			8			9			10			Multiplex	1			2			3			4			5
					CY5 (TSUTSU)			CY5 (TSUTSU)			CY5 (TSUTSU)			CY5 (TSUTSU)			CY5 (TSUTSU)			CY5 (TSUTSU)			CY5 (TSUTSU)			CY5 (TSUTSU)			CY5 (TSUTSU)			CY5 (TSUTSU)				CY5 (TSUTSU)			CY5 (TSUTSU)			CY5 (TSUTSU)			CY5 (TSUTSU)			CY5 (TSUTSU)
					CT	RFU		CT	RFU		CT	RFU		CT	RFU		CT	RFU		CT	RFU		CT	RFU		CT	RFU		CT	RFU		CT	RFU			CT	RFU		CT	RFU		CT	RFU		CT	RFU		CT	RFU
			8	23배희석	15.97	4214		16.42	4665		15.61	4464		15.92	4649		13.68	4223		15.32	4683		11.26	5153		16.81	4535		14.98	4400					23배희석	14.11	6388		15.97	7423		15.56	6875		13.42	7671		13.1	7097
			16	24배희석	15.52	4189		16.06	4489		17.43	4207		14.9	4544		14.3	4812		22.34	4325		17.01	4802		12.55	4393		12.58	5036		19.48	4331		24배희석	12.11	8159		14.41	8418		17.53	7082		13.44	8388		11.57	9271
			32	25배희석	12.4	5346		19.87	4476		20.08	4527		20.74	4436		18.35	4280		14.8	4992		17.68	4859		15.05	4688		17.23	4337		27.27	4211		25배희석	15.56	8139		15.17	8491		17.2	7136		17.11	7565		15.92	7395
			64	26배희석	18.9	4492		28.52	4457		32.06	3727		N/A	9.73		16.66	4613		18.2	4568		23.68	4438		N/A	31		22.21	4181		N/A	6.46		26배희석	N/A	176		22.29	7013		16.05	7095		N/A	44.9		13.94	7502
				27배희석	N/A	32.4		N/A	31.1		18.06	4509		N/A	30.4		19.44	4423		31.06	4243		N/A	31		N/A	28.6		N/A	25		N/A	22.7		27배희석	N/A	692		N/A	206		15.6	7378		N/A	-53.3		N/A	73.5
				28배희석	N/A	34.1		N/A	39.7		N/A	38.7		N/A	16.8		N/A	31.6		N/A	36.7		N/A	29.9		N/A	33.2		N/A	33.4		N/A	6.16		28배희석	N/A	135		N/A	165		N/A	207		N/A	21.5		N/A	62.8
				29배희석	N/A	16.7		N/A	14.6		N/A	17.9		N/A	13		N/A	33.2		N/A	28.7		N/A	32.2		N/A	32.7		N/A	29.4		N/A	14.1		29배희석	N/A	249		N/A	673		N/A	144		N/A	441		N/A	56.4
				210배희석	N/A	29.8		N/A	27.8		N/A	23.3		N/A	12.6		N/A	28.8		N/A	35		N/A	35.2		N/A	26.2		N/A	23.7		N/A	6.59		210배희석	N/A	277		N/A	127		N/A	224		N/A	28.8		N/A	725
																																													[14-20] 20211208_090831_CT028467_62C_45X
					영란T	20211207-3		영란T	20211207-3		영란T	20211207-3		영란T	20211207-3		영란T	20211207-3		영란T	20211207-3		영란T	20211207-3		영란T	20211207-3		영란T	20211207-3		영란T	20211207-3			다혜T			다혜T			다혜T			다혜T			다혜T
					11			12			13			14			15			16			17			18			19			20				11			12			13			14			15
					CY5 (TSUTSU)			CY5 (TSUTSU)			CY5 (TSUTSU)			CY5 (TSUTSU)			CY5 (TSUTSU)			CY5 (TSUTSU)			CY5 (TSUTSU)			CY5 (TSUTSU)			CY5 (TSUTSU)			CY5 (TSUTSU)				CY5 (TSUTSU)			CY5 (TSUTSU)			CY5 (TSUTSU)			CY5 (TSUTSU)			CY5 (TSUTSU)
					CT	RFU		CT	RFU		CT	RFU		CT	RFU		CT	RFU		CT	RFU		CT	RFU		CT	RFU		CT	RFU		CT	RFU			CT	RFU		CT	RFU		CT	RFU		CT	RFU		CT	RFU
				23배희석																															23배희석
				24배희석	17.13	4819		12.99	4841		17.6	4412		16.18	4589		18.26	4377		17.57	4675		15.32	5041		16.14	4701		19.56	4740		16.4	4418		24배희석
				25배희석	18.05	4502		20.43	4658		17.94	4594		18.56	4642		17.18	4747		15.87	5219		21.33	4459		26.16	2816		18.19	5020		17.4	4536		25배희석	17.66	4593		16.25	3885		18.61	3624		14.79	6626		15.76	6549
				26배희석	N/A	25.9		16.01	5203		N/A	33.8		25.96	4801		21.45	4804		26.58	4817		17.3	4757		14.46	4907		13.39	5016		16.81	4917		26배희석	20	4562		16.44	4527		16.26	4473		16.7	6167		16.01	6533
				27배희석	N/A	27.3		15.22	5126		N/A	24.6		21.16	4828		14.38	5219		N/A	11.2		19.24	4999		27.16	4361		N/A	34.6		N/A	37.3		27배희석	16.08	4773		18.91	4575		17.2	4673		13.72	7470		N/A	52.1
				28배희석	N/A	-2.61		N/A	33.9		N/A	21.7		N/A	11.8		18.03	4813		N/A	31.7		N/A	41.4		N/A	42.2		N/A	76.1		N/A	44.2		28배희석	N/A	81.9		N/A	104		N/A	43.3		N/A	49.8		N/A	43
				29배희석	N/A	7.28		N/A	15.1		N/A	42.1		N/A	33.3		N/A	42.4		N/A	39.6		N/A	60.8		N/A	43.9		N/A	20.7		N/A	51.3		29배희석	N/A	65.6		N/A	96.2		N/A	44.3		N/A	87.8		N/A	79
				210배희석	N/A	9.01		N/A	23.3		N/A	13.9		N/A	24.5		N/A	37.5		N/A	58.4		N/A	63.4		N/A	47.4		N/A	57.7		N/A	69.8		210배희석	N/A	58.3		N/A	108		N/A	107		N/A	31.9		N/A	1.04

## Sheet: Sensitivity
Multiplex SFTS/OC/IC LAMP (11/12)										LiliFTM TSUTSU Nested PCR Kit (9/12)
Sample(Scrub typhus)		FAM (SFTS)		CY5 (TSUTSU)		HEX (IC)
		CT	RFU	CT	RFU	CT	RFU
1	장**	N/A	-71.8	18.15	12401	21.55	1005
2	이**	N/A	-53.8	15.54	12523	N/A	354
3	남**	N/A	-101	17.63	10399	18.37	3333
4	신**	N/A	-19.9	20.05	9932	20.08	4056
5	박종**	N/A	-80.5	18.52	10519	18.94	3734
6	박**	N/A	-339	13.21	13354	N/A	132
7	강**	N/A	90.6	20.23	9731	18.82	4029
8	심**	N/A	227	24.09	1618	N/A	-93.1
9	신**	N/A	-62.2	19.66	8758	19.82	3613
10	우**	N/A	-190	17.24	11002	20.25	1240
11	박**	N/A	-28.4	17.39	5953	N/A	-23.2
12	이**	N/A	530	N/A	46.4	25.4	1543
DW		N/A	-5.59	N/A	24.5	N/A	1.21
Multiplex SFTS/OC/IC LAMP (21/23)										LiliFTM TSUTSU Nested PCR Kit (22/23)
		MULTI-SFTS,TSUTSU,IC(GAPDH) RT-LAMP PROBE							PowerChek™ SFTSV(S/M segment) Real-time PCR kit (코젠)
No	Sample	FAM (SFTS)		CY5 (TSUTSU)		HEX (IC)			FAM (SFTS -S)		HEX (SFTS -M)		CY5 (IC)
		CT	RFU	CT	RFU	CT	RFU		CT	RFU	CT	RFU	CT	RFU
1	양** 2016-07-19	15.18	12205	N/A	28.3	37.19	501		30.62	5638	31.35	4267	17.09	1515
2	양** 2016-07-20	17.53	12355	N/A	31.2	36.47	928		31.95	4631	32.55	3843	17.41	1393
3	양** 2016-07-21	19.04	14899	N/A	25.9	22.06	1887		33.67	2781	34.38	2769	19.98	1346
4	양** 2016-07-22	22.08	12795	N/A	54.1	30.28	1427		34.54	2436	34.84	2593	19.56	1346
5	양** 2016-07-23	N/A	-16.9	N/A	10.7	24.38	1795		34.5	2379	34.28	2573	21.48	1049
6	김**2017-06-13	15.46	13430	N/A	10.9	32.81	862		23.23	5543	25.42	2843	18.23	895
7	김**2017-06-14	13.77	14643	N/A	236	29.9	593		21.27	4810	23.33	2373	18.78	748
8	박** 2017-06-30	16.48	11768	N/A	33.9	36.06	984		31.32	2366	30.42	3023	19.73	985
9	박** 2017-07-01	24.49	16898	N/A	171	50.63	339		34.44	1361	33.86	2546	22.4	1071
10	박** 2017-07-02	17.9	12955	N/A	48.8	37.99	498		34.65	1611	33.7	2443	21.33	972
11	박** 2017-07-03	16.79	12573	N/A	29.7	37.73	504		37.89	973	35.56	1985	21.41	943
12	박** 2017-07-04	N/A	-9.91	N/A	10.8	N/A	46.9		38.69	773	35.7	1815	23.22	734
13	김** 2017-08-26	16.7	13903	N/A	308	35.39	1169		N/A	287	N/A	1.99	19.33	744
14	김** 2017-08-28	23.75	12060	N/A	8.06	26.48	1633		34.47	2285	N/A	401	21.3	771
15	김** 2017-08-31	21.44	13790	N/A	26.2	26.32	1596		38.4	673	N/A	92.5	20.26	579
16	고** 2017-10-17	12.08	13038	N/A	2.46	37.88	761		31.34	3471	31.24	1606	19.3	720
17	고**2017-10-19	11.79	13770	N/A	-22.7	33.18	772		28.06	3676	30.8	1423	20.51	626
18	고** 2017-10-25	16.52	13439	N/A	26.4	27.27	1707		38.03	872	40.45	609	19.77	780
19	서**(SSG)2018-06-19	18.72	12207	N/A	248	30.94	409		25.43	2922	34.35	631	23.02	655
20	서**(SSG)2018-06-20	19.82	12686	N/A	57.5	32.73	452		27.63	2680	38.71	522	22.86	614
21	서**(SSG)2018-06-21	15.38	37854	N/A	32	28.91	1313		30.32	2734	44.78	455	23.13	618
22	서**(SSG)2018-06-22	21.1	12614	N/A	51.8	33.81	553		32.08	2623	41.72	529	19.84	817
23	울산SFTS2019-08-08	14.21	13542	N/A	286	32.91	685		22.47	10044	24.33	5471	16.93	1994

## Sheet: specificity
	20210705	Multiplex SFTS/OC/IC LAMP							20210708	PowerChek™ SFTSV Real-time PCR kit											LiliFTM TSUTSU Nested PCR Kit
	Sample	FAM (SFTS)		CY5 (TSUTSU)		HEX (IC)			Sample	FAM (SFTS -S)		HEX (SFTS -M)		CY5 (IC)
		CT	RFU	CT	RFU	CT	RFU			CT	RFU	CT	RFU	CT	RFU
	음성 01	N/A	739	N/A	105	20.56	1709		음성 01	N/A	-2.7	N/A	4.45	17.99	1117
	음성 02	N/A	790	N/A	83	20.66	1785		음성 02	N/A	3.08	N/A	6.04	18.7	824
	음성 03	N/A	763	N/A	31.6	20.18	1765		음성 03	N/A	127	N/A	17.8	16.4	3137
	음성 04	N/A	875	N/A	98.5	20.69	1774		음성 04	N/A	6.63	N/A	13	15.84	2860
	음성 05	N/A	627	N/A	31.1	21.56	1738		음성 05	N/A	-0.959	N/A	6.03	16.96	2535
	음성 06	N/A	678	N/A	39.2	21.32	1795		음성 06	N/A	9.82	N/A	6.03	17.38	1523
	음성 07	N/A	447	N/A	41.4	23.99	1783		음성 07	N/A	8.99	N/A	9.55	18	1099
	음성 08	N/A	646	N/A	31.5	21.35	1709		음성 08	N/A	5.93	N/A	12.4	17.89	1154
	음성 09	N/A	717	N/A	56.3	20.46	1674		음성 09	N/A	319	N/A	12.8	17.68	963
	음성 10	N/A	798	N/A	50.9	19.65	1749		음성 10	N/A	1.54	N/A	6.79	18.19	1092
	음성 11	N/A	795	N/A	41.1	20.05	1790		음성 11	N/A	3.67	N/A	2.16	19.56	641
	음성 12	N/A	802	N/A	35	20.02	1892		음성 12	N/A	-0.114	N/A	1.61	19.44	714
	음성 13	N/A	748	N/A	71.7	21.01	1854		음성 13	N/A	1.13	N/A	2.94	19.57	657
	음성 14	N/A	743	N/A	31.9	20.61	1847		음성 14	N/A	5.24	N/A	6.42	19.23	719
	음성 15	N/A	764	N/A	9.37	20.23	1875		음성 15	N/A	0.271	N/A	3.09	19.61	661
	음성 16	N/A	734	N/A	14.8	20.16	1787		음성 16	N/A	6.31	N/A	4.68	19.44	634
	음성 17	N/A	689	N/A	57.9	N/A	47.5		음성 17	N/A	-4.94	N/A	2.65	19.96	757
	음성 18	N/A	648	N/A	50.1	20.99	1610		음성 18	N/A	-1.69	N/A	2.62	20.83	663
	음성 19	N/A	705	N/A	49.3	20.29	1638		음성 19	N/A	0.234	N/A	1.28	21.91	605
	음성 20	N/A	729	N/A	29.5	20.27	1738		음성 20	N/A	-3.04	N/A	0.772	21.81	582
	음성 21	N/A	655	N/A	24.7	21.36	1693		음성 21	N/A	-3.98	N/A	0.473	22.07	589
	음성 22	N/A	697	N/A	23.4	20.35	1730		음성 22	N/A	1.2	N/A	2.69	22.49	520
	음성 23	N/A	735	N/A	1681	19.85	1800		음성 23	N/A	1.85	N/A	1.14	21.9	636
	음성 24	N/A	694	N/A	39.5	20.31	1681		음성 24	N/A	2.21	N/A	5.99	21.09	615
	음성 25	N/A	600	N/A	54	20.66	1495		음성 25	N/A	-3.71	N/A	0.748	21.51	681
	음성 26	N/A	897	N/A	59.3	18.58	1805		음성 26	N/A	-6.28	N/A	-1.94	23.2	765
	음성 27	N/A	736	N/A	46.4	N/A	56.7		음성 27	N/A	-4.16	N/A	2.8	23.36	737
	음성 28	N/A	811	N/A	40.3	19.43	1865		음성 28	N/A	-1.9	N/A	-0.67	23.13	731
	음성 29	N/A	812	N/A	44.4	19.2	1808		음성 29	N/A	-0.52	N/A	3.37	22.75	761
	음성 30	N/A	313	N/A	18.9	18.41	1508		음성 30	N/A	1.48	N/A	3.24	22.56	731
	음성 31	N/A	362	N/A	17.9	17.82	1656		음성 31	N/A	1.7	N/A	1.75	21.43	804
	음성 32	N/A	301	N/A	21.5	N/A	60.3		음성 32	N/A	-0.385	N/A	1.03	21.41	854
	음성 33	N/A	400	N/A	552	13.48	1442		음성 33	N/A	0.0222	N/A	18.6	16.57	2122
	음성 34	N/A	440	N/A	32	13.28	1523		음성 34	N/A	-0.00856	N/A	7.05	17.14	1803
	음성 35	N/A	383	N/A	28.3	13.53	1488		음성 35	N/A	5.6	N/A	10.1	17.72	1254
	음성 36	N/A	941	N/A	82.6	13.28	1822		음성 36	N/A	6.35	N/A	12.1	17.79	1218
	음성 37	N/A	953	N/A	81.9	13.6	1897		음성 37	N/A	2.54	N/A	8.71	18.47	933
	음성 38	N/A	920	N/A	65.4	13.6	1899		음성 38	N/A	1.78	N/A	6.58	18.76	854
	음성 39	N/A	908	N/A	84.8	12.93	1625		음성 39	N/A	12.3	N/A	12.5	18.22	1025
	음성 40	N/A	1021	N/A	76.4	13.62	1810		음성 40	N/A	10.8	N/A	12.1	17.9	1050
	음성 41	N/A	984	N/A	75.9	13.35	2013		음성 41	N/A	-6.31	N/A	4.87	18.23	919
	음성 42	N/A	1017	N/A	71.7	14.12	2060		음성 42	N/A	3.26	N/A	10.5	18.55	862
	음성 43	N/A	1005	N/A	74.5	13.97	1958		음성 43	N/A	4.75	N/A	9.43	19.32	713
	음성 44	N/A	977	N/A	84.4	13.61	1939		음성 44	N/A	-2.27	N/A	2.14	20.22	627
	음성 45	N/A	984	N/A	102	13.42	1922		음성 45	N/A	2.29	N/A	6.87	20.56	599
	음성 46	N/A	914	N/A	90.1	14.92	1727		음성 46	N/A	-2.34	N/A	5.99	20.22	630
	음성 47	N/A	917	N/A	94.8	13.53	1913		음성 47	N/A	3.69	N/A	5.58	20.93	559
	음성 48	N/A	963	N/A	108	14.52	1773		음성 48	N/A	1.81	N/A	4.42	20.72	574
	음성 49	N/A	908	N/A	70.5	17.32	1844		음성 49	N/A	7.27	N/A	10.3	23.05	751
	음성 50	N/A	970	N/A	76.8	13.52	1892		음성 50	N/A	1.8	N/A	6.47	21.03	585
	음성 51	N/A	952	N/A	74.5	14	1957		음성 51	N/A	3.94	N/A	5.21	21.19	559
	음성 52	N/A	986	N/A	87.7	14.11	1894		음성 52	N/A	3.43	N/A	5.56	21.31	568
	음성 53	N/A	1010	N/A	81.4	15.5	1768		음성 53	N/A	1.89	N/A	6.08	21.37	563
	음성 54	N/A	928	N/A	66.1	15.06	1839		음성 54	N/A	2.27	N/A	3.76	21.1	586
	음성 55	N/A	926	N/A	79.1	14.79	1656		음성 55	N/A	-3.01	N/A	-1.22	21.19	563
	음성 56	N/A	976	N/A	59.5	13.93	2059		음성 56	N/A	5.44	N/A	6.35	21.14	588
	음성 57	N/A	891	N/A	71.5	12.24	1783		음성 57	N/A	-2.98	N/A	5.43	20.91	575
	음성 58	N/A	944	N/A	70.9	13.51	1937		음성 58	N/A	-3.33	N/A	4.95	21.38	564
	음성 59	N/A	939	N/A	90	12.75	1944		음성 59	N/A	-3.51	N/A	1.94	21.5	539
	음성 60	N/A	918	N/A	88.1	13.31	1882		음성 60	N/A	-2.8	N/A	0.815	21.51	541
	음성 61	N/A	893	N/A	77.1	12.84	1931		음성 61	N/A	2.55	N/A	3.27	21.27	586
	음성 62	N/A	928	N/A	90.5	14.38	1826		음성 62	N/A	4.03	N/A	7.7	20.62	637
		MULTI-SFTS,TSUTSU,IC(GAPDH) RT-LAMP PROBE							PowerChek™ SFTSV Real-time PCR kit													LiliFTM TSUTSU Nested PCR Kit
No	Sample	FAM (SFTS)		CY5 (TSUTSU)		HEX (IC)			Sample	FAM (SFTS -S)		HEX (SFTS -M)		CY5 (IC)
		CT	RFU	CT	RFU	CT	RFU			CT	RFU	CT	RFU	CT	RFU
1	HANV	N/A	-10.9	N/A	-80.3	N/A	23.6		HANV	N/A	-3.21	N/A	-0.0552	19.79	700
2	DENV 1	N/A	347	N/A	-75.7	29.6	2232		DENV 1	N/A	-1.28	N/A	4.69	18.82	1042
3	DENV 2	N/A	308	N/A	75.7	31.29	1424		DENV 2	N/A	-0.708	N/A	3.95	30.84	591
4	DENV 3	N/A	386	N/A	-106	30.12	2266		DENV 3	N/A	4.34	N/A	7.14	19.85	709
5	DENV 4	N/A	547	N/A	-209	N/A	20		DENV 4	N/A	8.65	N/A	8.01	20.26	632
6	CHIKV	N/A	-257	N/A	-52	N/A	4.75		CHIKV	N/A	63.8	N/A	6.71	21.25	501
7	Inf A H1 ①	N/A	393	N/A	47.1	17.44	2431		Inf A H1 ①	N/A	6.91	N/A	5.65	22.31	438
8	Inf A H1 ②	N/A	403	N/A	48.4	29.39	2353		Inf A H1 ②	N/A	5.38	N/A	5.31	21.76	456
9	Inf A H1 ③	N/A	468	N/A	38.8	20.08	2688		Inf A H1 ③	N/A	6.25	N/A	5.78	22.52	424
10	Inf A H1 ④	N/A	349	N/A	-132	29.21	2288		Inf A H1 ④	N/A	7.55	N/A	8.55	21.58	452
11	Inf A H3 ①	N/A	429	N/A	29.6	17.63	2627		Inf A H3 ①	N/A	3.36	N/A	4.42	22.56	429
12	Inf A H3 ②	N/A	541	N/A	22.7	18.49	2856		Inf A H3 ②	N/A	7.2	N/A	6.76	N/A	4
13	Inf A H3 ③	N/A	419	N/A	21.3	17.03	2688		Inf A H3 ③	N/A	-0.195	N/A	4.31	21.79	482
14	Inf A H3 ④	N/A	875	N/A	-19	24.69	2259		Inf A H3 ④	N/A	-2.25	N/A	-0.155	N/A	1.91
15	Inf B ①	N/A	472	N/A	11.8	18.2	2811		Inf B ①	N/A	0.564	N/A	1.75	22.5	452
16	Inf B ②	N/A	359	N/A	17.1	29.38	2403		Inf B ②	N/A	2.79	N/A	2.65	22.27	460
17	Inf B ③	N/A	445	N/A	36	19.07	2545		Inf B ③	N/A	3.98	N/A	4.49	20.82	570
18	Inf B ④	N/A	338	N/A	119	21.63	1918		Inf B ④	N/A	114	N/A	158	16.82	1934
19	229E ①	N/A	466	N/A	37.3	18.8	2683		229E ①	N/A	11.2	N/A	11.4	17.5	1399
20	229E ②	N/A	431	N/A	39.1	25.36	2321		229E ②	N/A	19.8	N/A	19.1	18.01	1153
21	229E ③	N/A	847	N/A	22.3	20.64	2139		229E ③	N/A	9.04	N/A	9.51	17.86	1199
22	229E ④	N/A	333	N/A	72.2	22.07	2107		229E ④	N/A	14.3	N/A	18.3	18.11	999
23	NL63 ①	N/A	458	N/A	42.2	19.24	2649		NL63 ①	N/A	12.8	N/A	10.3	18.3	853
24	NL63 ②	N/A	448	N/A	36	17.19	2770		NL63 ②	N/A	6.23	N/A	6.99	18.72	750
25	NL63 ③	N/A	462	N/A	12.4	21.86	2532		NL63 ③	N/A	7.31	N/A	7.56	19.14	620
26	NL63 ④	N/A	279	N/A	45.1	29.26	2116		NL63 ④	N/A	9.57	N/A	10.6	19.8	1133
27	OC43 ①	N/A	479	N/A	40.3	21.36	2517		OC43 ①	N/A	7.6	N/A	9.93	19.51	674
28	OC43 ②	N/A	440	N/A	30	20.44	2417		OC43 ②	N/A	9.89	N/A	9.62	19.05	776
29	OC43 ③	N/A	-30.5	N/A	-2.18	30.06	1487		OC43 ③	N/A	5.27	N/A	5.16	19.5	758
30	OC43 ④	N/A	352	N/A	103	26.03	2165		OC43 ④	N/A	6.58	N/A	9.35	19.33	743
31	RSV A ①	N/A	481	N/A	24.7	20.01	2566		RSV A ①	N/A	2.41	N/A	8.45	19.46	729
32	RSV A ②	N/A	428	N/A	42	26.08	2459		RSV A ②	N/A	0.887	N/A	4.81	19.83	629
33	RSV A ③	N/A	-18.6	N/A	-6.07	31.01	1225		RSV A ③	N/A	12.3	N/A	10.1	19.39	593
34	RSV A ④	N/A	300	N/A	67.4	20	2235		RSV A ④	N/A	9.36	N/A	8.45	19.41	664
35	RSV B ①	N/A	470	N/A	53.9	17.98	2710		RSV B ①	N/A	6.81	N/A	8.18	18.94	712
36	RSV B ②	N/A	458	N/A	20.1	19.88	2493		RSV B ②	N/A	3.25	N/A	4.6	19.69	707
37	RSV B ③	N/A	477	N/A	58.8	18.06	2792		RSV B ③	N/A	8.23	N/A	7.42	18.75	782
38	RSV B ④	N/A	313	N/A	-39.8	25.18	2094		RSV B ④	N/A	5.9	N/A	8.07	19.62	661
